# Supplementary material for: A Selective MAP3K1 Inhibitor Facilitates Discovery of NPM1 as a Member of the Network
Source: Molecules. 2025 Apr 30;30(9):2001. doi: 10.3390/molecules30092001 (PMC12073402; doi:10.3390/molecules30092001)
Supplement: Supplementary file 1 [file molecules-30-02001-s001.zip]

Archive with 1 entries (1 files):
- molecules-3571308-supplementary.pdf
